# Supplementary material for: Exposure to Molybdate Results in Metabolic Disorder: An Integrated Study of the Urine Elementome and Serum Metabolome in Mice
Source: Toxics. 2024 Apr 14;12(4):288. doi: 10.3390/toxics12040288 (PMC11053804; doi:10.3390/toxics12040288)
Supplement: Supplementary file 1 [file toxics-12-00288-s001.zip]

Archive with 1 entries (1 files):
- toxics-2825118-supplementary.pdf
